# Supplementary material for: Using Experimental Statistical Models for Predicting Strength and Deformability of Self-Compacting Concrete with Ground Blast-Furnace Slag
Source: Materials (Basel). 2022 Jun 9;15(12):4110. doi: 10.3390/ma15124110 (PMC9228754; doi:10.3390/ma15124110)
Supplement: Supplementary file 1 [file materials-15-04110-s001.zip]

Archive with 1 entries (1 files):
- Table S1. Numerical example.xlsm
