# Supplementary material for: Using Experimental Statistical Models for Predicting Strength and Deformability of Self-Compacting Concrete with Ground Blast-Furnace Slag
Source: Materials (Basel). 2022 Jun 9;15(12):4110. doi: 10.3390/ma15124110 (PMC9228754; doi:10.3390/ma15124110)
Supplement: Supplementary file 1 [file materials-15-04110-s001.zip › Table S1. Numerical example.xlsm]

## Sheet: Сalculation
	Concrete parameter	Values from the calculation condition	Values of concrete parameters calculated by models (at values of the factors received as a result of optimization)			Coefficients of experimental and statistical models (Table 3)
						b0	b1	b2	b3	b11	b22	b33	b12	b13	b23	True densities, kg/m3
	W/C		0.255419			0.3	-0.21	-0.13	0.03	0.13	0.13	0.04	0.01	0	-0.05	cement	3100
	fcm1, MPa	19.3	21.1815			23.6	11.67	7.71	-3.85	1.98	-8.67	-1.54	6.06	-4.63	-2.53	slag	2900
	fcm7, MPa		73.8179			58.5	20.85	19.22	-2.12	-4.01	-10.96	-2.8	10.61	-5.89	1.04	sand	2650
	fcm28, MPa	64.3	80.9944			74.3	21.51	19	-1.79	-6.81	-9.01	-11.56	7.11	-7.34	1.69	crushed stone	2700
	fctm1, MPa		2.78206			2.8	1.34	0.76	-0.34	0.23	-1.01	-0.12	0.63	-0.38	-0.09
	fctm28, MPa		7.82787			6.4	1.76	1.58	0.51	0.21	-1.24	-0.42	0.26	-0.56	0.28
	fprm1, MPa		20.0338			10.9	7.3	5.2	-0.5	0	0	0	3.9	-0.5	-0.5
	fprm28, MPa		51.261			35.5	13.9	12.2	-0.03	0	0	0	3.5	-9.3	-0.144
	Еpr1, MPa	23000	23000			17119	4340	2525	314	0	0	0	2449	-2534	1080
	Еpr28, MPa		48787.2			32655	8232	5884	928	0	0	0	3817	-4482	5831
			The result of optimization						The value of factors that satisfy the optimization conditions (in natural form)			Price, EUR				Total cost of components (optimization parameter), EUR
			Values of factors satisfying optimization conditions (in coded form)						C, kg	Sl, kg	SP, %	Cement (per ton)	Slag (per ton)	SP (per kg)
												88	27	2.85
			Х1	Х2	Х3				Х1	Х3	Х2	Price per 1 m3 of concrete, EUR
			0.461107	1	1				492.221	200	1	43.3155	13.29	14.0283		70.6338
			limits of variation (in natural form)
		middle level	400	0.5	100
		variation interval	200	0.5	100
			limits of variation (in coded form)
		lower level	-1	-1	-1
		upper level	1	1	1

## Sheet: Results
		Optimization results				Concrete composition per 1 m3
		Indicator	Units	Value		Indicator	Units	Value
		Optimal values ​​of factors
		Cement consumption per 1 m3	kg	492.221		Cement consumption	kg	492.221
		Slag consumption per 1 m3	kg	200		Slag consumption	kg	200
		SP content	%	1		SP consumption	kg	4.92221
		Concrete quality indicators				W/C	-	0.255419
		Normative compressive strength at 1 day	МPа	19.3		Water consumption	l	125.723
		Calculated compressive strength at 1 day	МPа	21.1815		Crushed stone consumption	kg	945
		Normative value of modulus of elasticity at 1 day	МPа	23000		Sand consumption	kg	785.806
		Calculated value of modulus of elasticity at 1 day	МPа	23000
		Normative compressive strength at 28 days	МPа	64.3
		Calculated compressive strength at 28 days`	МPа	80.9944
